# Supplementary material for: rahu is a mutant allele of Dnmt3c, encoding a DNA methyltransferase homolog required for meiosis and transposon repression in the mouse male germline
Source: PLoS Genet. 2017 Aug 30;13(8):e1006964. doi: 10.1371/journal.pgen.1006964 (PMC5607212; doi:10.1371/journal.pgen.1006964)
Supplement: S1 Table — (XLSX) [file pgen.1006964.s001.xlsx]

## Sheet: S1
Supporting Information
S1 Table. rahu breeding results.
Sire	Dam	Offspring
F1	2 G2 females	8 wild type and 2 rahu G3 males
	2 G2 females	7 wild type G3 males
	2 G2 females	6 wild type and 1 rahu G3 males
	1 G2 female	3 wild type and 1 rahu G3 males
