# Supplementary material for: rahu is a mutant allele of Dnmt3c, encoding a DNA methyltransferase homolog required for meiosis and transposon repression in the mouse male germline
Source: PLoS Genet. 2017 Aug 30;13(8):e1006964. doi: 10.1371/journal.pgen.1006964 (PMC5607212; doi:10.1371/journal.pgen.1006964)
Supplement: S2 Table — (XLSX) [file pgen.1006964.s002.xlsx]

## Sheet: S2
Supporting Information
S2 Table. DNMT3C and DNMT3B domain positions (aa).
	PWWPa		ADDza		Motif Ib		Motif IVb		Motif VIb		Motif VIIIb		Motif IXb		Motif Xb		Total
	start	end	start	end	start	end	start	end	start	end	start	end	start	end	start	end
DNMT3C			316	435	458	484	524	547	566	593	604	626	681	704	709	735	739
DNMT3B	230	316	436	555	578	604	644	667	686	713	724	746	801	824	829	855	859
Percent similarityc			0.983		1		0.917		0.893		1		0.958		1		0.77
aDomains predicted by NCBI Conserved Domain Database Search tool (PWWP and ADDz accession numbers are cd05835 and cd11728).
bMotifs predicted by Clustal Omega alignments to and as predicted for HhaI (Kumar et al. 1994).
cPercent similarity predicted by EMBOSS Water (Smith-Waterman algorithm).
