# Supplementary material for: rahu is a mutant allele of Dnmt3c, encoding a DNA methyltransferase homolog required for meiosis and transposon repression in the mouse male germline
Source: PLoS Genet. 2017 Aug 30;13(8):e1006964. doi: 10.1371/journal.pgen.1006964 (PMC5607212; doi:10.1371/journal.pgen.1006964)
Supplement: S3 Table — (XLSX) [file pgen.1006964.s003.xlsx]

## Sheet: S3
Supporting Information
S3 Table. Methylation levels (%) of significantly changeda retrotransposon families.
Name	Class	Family	Dnmt3crahu/rahu w	Dnmt3crahu/rahu v	Dnmt3crahu/rahu u	Dnmt3c+/+ w′	Dnmt3c+/+ u′	Dnmt3c+/+ v′	Median methylation difference
L1Md_Gf	LINE	L1	69.4362	64.2153	64.5484	84.5698	81.9958	81.5429	-17.4475
L1Md_T	LINE	L1	74.1548	71.2291	71.8239	83.6427	82.7333	82.1086	-10.9095
L1Md_F	LINE	L1	72.7921	70.0928	70.6593	79.4126	78.5553	77.3195	-7.89595
L1Md_A	LINE	L1	76.1859	73.7739	75.0217	81.6699	81.6536	80.6414	-6.63189
L1VL1	LINE	L1	73.5427	70.8917	71.7768	77.2286	76.7246	75.4119	-4.94778
L1Md_F2	LINE	L1	76.5412	75.8713	76.2271	79.1688	79.273	78.315	-2.94163
L1Md_F3	LINE	L1	78.1328	77.1284	77.5069	80.3877	80.4203	79.4549	-2.88081
L1_Mm	LINE	L1	75.5911	76.6464	76.4461	78.4329	78.7933	77.8025	-1.9867
L1_Mus3	LINE	L1	76.6821	76.6646	76.7286	78.3797	78.5075	77.491	-1.69761
Lx3_Mus	LINE	L1	74.8386	74.2488	74.3192	75.8608	75.7994	74.9851	-1.48023
L1_Mus1	LINE	L1	77.7262	77.7314	77.7367	79.1593	79.4989	78.583	-1.42788
L1_Mur1	LINE	L1	75.4929	75.3544	75.2434	76.6915	77.321	76.2909	-1.33706
L1_Mus2	LINE	L1	77.9774	78.2008	78.1734	79.4833	79.7542	78.8254	-1.30992
L1MA6	LINE	L1	80.0013	80.1107	79.7234	80.7562	80.6648	80.294	-0.663525
RLTR10C	LTR	ERVK	73.3448	67.8759	68.627	88.3949	87.7025	87.377	-19.0755
RLTR10-int	LTR	ERVK	71.7752	66.3701	68.3134	86.353	86.1896	85.6025	-17.8761
RLTR10B2	LTR	ERVK	70.3606	66.1719	68.0748	86.474	85.3489	84.8376	-17.274
ERVB7_1-LTR_MM	LTR	ERVK	61.4501	56.8477	59.2291	76.955	75.9351	75.854	-16.7061
IAPA_MM-int	LTR	ERVK	74.5197	75.3806	80.6525	86.181	88.0046	88.4891	-12.624
IAPEY5_LTR	LTR	ERVK	70.9163	66.2036	67.6051	82.5622	80.2218	79.6673	-12.6167
IAPLTR2b	LTR	ERVK	80.0564	74.7258	75.9649	89.1858	88.5119	87.9703	-12.5471
RLTR10	LTR	ERVK	70.4407	65.8792	67.542	80.8569	79.8444	79.2876	-12.3024
IAPEY5_I-int	LTR	ERVK	68.5577	65.3855	65.5139	77.6307	77.3587	76.9951	-11.8448
IAPEY4_LTR	LTR	ERVK	37.3069	30.0147	33.2751	44.9515	45.381	39.8017	-11.6764
RLTRETN_Mm	LTR	ERVK	59.3289	57.7883	58.1173	70.9621	68.792	69.047	-10.9297
IAPLTR4_I	LTR	ERVK	68.1244	62.6335	64.7258	75.4434	75.9966	74.3121	-10.7176
IAP1-MM_LTR	LTR	ERVK	68.8667	63.6279	65.8031	76.8254	76.483	75.9527	-10.6799
MMETn-int	LTR	ERVK	70.1321	68.155	68.9913	79.5429	79.8275	78.7106	-10.5516
RLTR10E	LTR	ERVK	78.6337	74.5565	76.3488	87.2351	86.6485	85.4466	-10.2997
RLTR10A	LTR	ERVK	73.5404	68.0504	69.5913	81.7794	79.4025	79.8521	-10.2607
IAPLTR2a	LTR	ERVK	82.7236	78.6046	80.2987	90.3724	90.4852	89.82	-10.0737
RLTR10F	LTR	ERVK	77.455	72.93	74.4841	85.406	84.1265	84.4632	-9.97916
IAPLTR1_Mm	LTR	ERVK	83.0005	78.9367	81.0601	91.1927	90.8328	90.0423	-9.77274
RLTR44E	LTR	ERVK	63.3742	57.8891	57.9657	68.4654	66.5897	67.6643	-9.69856
RLTR1F_Mm	LTR	ERVK	55.1861	55.2215	55.6	66.1101	62.9367	64.8369	-9.6154
RLTR45-int	LTR	ERVK	71.0908	65.586	67.5196	77.8437	77.0582	76.3927	-9.53866
IAPLTR2a2_Mm	LTR	ERVK	77.1883	73.3029	74.517	84.8337	83.8245	83.2162	-9.30753
RLTR10B	LTR	ERVK	74.4361	70.256	71.7178	82.2057	80.9686	80.183	-9.25076
ERVB4_2-I_MM-int	LTR	ERVK	70.7474	65.884	67.5278	77.1796	76.4644	75.7858	-8.93664
IAPEY3_LTR	LTR	ERVK	75.341	70.4431	72.0604	82.307	80.9491	80.6254	-8.88873
IAPLTR4	LTR	ERVK	67.9717	64.9292	67.1065	75.7855	76.0279	75.7214	-8.67905
MMERVK10C-int	LTR	ERVK	74.5261	69.6079	71.3901	80.6484	79.9578	79.6362	-8.56771
ETnERV-int	LTR	ERVK	73.1171	69.404	70.5613	80.4894	78.9823	79.06	-8.4987
RLTR44A	LTR	ERVK	68.5423	65.0926	65.0211	74.5553	73.3547	72.1636	-8.26214
ERVB4_2-LTR_MM	LTR	ERVK	70.6307	65.1913	66.9888	76.1444	75.2257	74.972	-8.23691
IAPEY3-int	LTR	ERVK	73.0779	67.8819	69.922	78.7397	77.8066	78.0415	-8.11946
IAP1-MM_I-int	LTR	ERVK	75.1343	69.4459	71.6625	79.8974	79.6831	79.1745	-8.0206
RLTR44B	LTR	ERVK	66.2223	60.14	62.1099	71.0769	70.113	69.2769	-8.00307
IAPEz-int	LTR	ERVK	79.3105	75.2358	77.0774	85.2071	84.7143	84.6639	-7.63691
RLTR44D	LTR	ERVK	57.3262	53.8912	58.1161	64.8971	65.2539	64.8523	-7.57098
IAPLTR2_Mm	LTR	ERVK	83.601	80.7125	82.3962	90.5968	89.8922	89.3401	-7.49598
RLTR45	LTR	ERVK	69.4459	68.2395	68.6561	76.5897	76.0623	75.8006	-7.40622
ERVB4_1B-I_MM-int	LTR	ERVK	61.2134	58.6488	58.5003	65.7914	66.1835	64.5695	-7.1426
RLTR46A	LTR	ERVK	73.6359	68.7104	70.1893	77.2603	78.1663	76.0509	-7.07104
IAPEY4_I-int	LTR	ERVK	66.9021	62.0918	64.337	72.7507	71.3786	70.967	-7.04164
IAP-d-int	LTR	ERVK	74.4221	70.81	71.1894	78.9972	78.0457	77.0513	-6.85626
RMER16A3	LTR	ERVK	65.0267	66.7371	64.6286	71.43	71.7191	71.3285	-6.40331
RLTR44C	LTR	ERVK	59.0536	55.9324	56.3884	64.2523	62.0856	62.784	-6.39557
IAPLTR1a_Mm	LTR	ERVK	85.8687	82.0391	83.4832	89.1922	89.3933	88.7433	-5.70893
ERVB4_1B-LTR_MM	LTR	ERVK	52.5783	50.4786	51.6523	57.6936	57.3426	56.1963	-5.69038
RLTR44-int	LTR	ERVK	79.6574	75.6248	76.921	82.9261	82.4846	81.6123	-5.56362
RMER17D2	LTR	ERVK	65.6889	62.9755	63.3113	69.5811	68.6937	67.17	-5.38241
ERVB4_1C-LTR_Mm	LTR	ERVK	60.0617	62.9227	64.3033	68.6855	68.3049	66.6534	-5.38228
IAPEY3C_LTR	LTR	ERVK	76.0482	72.3417	75.9101	83.1889	81.2458	81.2171	-5.33569
ERVB7_2B-LTR_MM	LTR	ERVK	58.3544	55.0239	57.2035	62.5023	61.9299	62.4541	-5.25057
MMERVK9C_I-int	LTR	ERVK	66.3188	64.4917	64.6104	69.0593	68.852	68.0002	-4.24151
RLTR50B	LTR	ERVK	55.3936	53.7573	56.1645	59.6271	59.7116	57.5829	-4.23342
RLTR13G	LTR	ERVK	73.025	73.8502	73.0561	76.8859	77.665	76.334	-3.82987
ERVB4_3-LTR_MM	LTR	ERVK	58.5863	58.8331	59.6536	60.7801	62.3889	62.1985	-3.36544
BGLII_C	LTR	ERVK	75.6718	76.0407	76.9398	79.3948	79.2922	79.3421	-3.3014
RLTR13D	LTR	ERVK	82.5129	80.584	83.5774	84.7956	86.3327	85.5973	-3.08449
RMER17A	LTR	ERVK	64.9823	63.5321	63.7515	67.5153	66.6509	65.8809	-2.89939
ETnERV2-int	LTR	ERVK	69.8816	68.629	68.8401	72.6761	71.6864	71.2783	-2.84625
ERVB7_3-LTR_MM	LTR	ERVK	65.0447	67.1589	66.932	69.7506	70.2503	68.3958	-2.81863
RLTR50A	LTR	ERVK	59.6096	58.4743	59.5664	60.6423	62.9935	62.1469	-2.58054
ERVB7_4-LTR_MM	LTR	ERVK	70.9532	70.0537	71.6341	73.2468	73.268	72.7002	-2.29359
RLTR13B3	LTR	ERVK	75.4929	74.0382	75.1393	78.413	77.3181	76.1588	-2.1789
RLTR13A1	LTR	ERVK	69.4122	70.3798	69.9508	71.8188	71.6529	72.176	-1.86796
RLTR13D3A	LTR	ERVK	84.16	83.8228	83.4808	85.7607	85.4013	84.5055	-1.57852
RLTR20D	LTR	ERVK	73.6686	73.3364	73.8785	75.6704	75.1718	74.6798	-1.50319
RLTR13D5	LTR	ERVK	81.088	80.5112	80.5562	82.3585	82.0063	81.5535	-1.45008
RLTR13E	LTR	ERVK	74.9314	76.0723	75.6222	76.944	77.4974	76.5542	-1.32184
RMER16-int	LTR	ERVK	75.5377	74.5938	75.316	76.4547	76.9237	76.3286	-1.13872
RLTR20B5_MM	LTR	ERVK	74.2562	74.2778	73.6225	75.5604	75.3078	74.7464	-1.05159
RLTR13D2	LTR	ERVK	79.2497	79.5365	79.288	80.234	80.9775	80.0847	-0.945999
RLTR16	LTR	ERVK	74.83	75.0454	74.997	76.125	75.933	75.8227	-0.935972
RMER6B	LTR	ERVK	75.4197	76.1772	75.7138	76.2684	76.9685	76.6033	-0.889512
RLTR12A	LTR	ERVK	75.0513	75.1306	75.186	75.8119	75.7431	75.4515	-0.612526
RLTR4_Mm	LTR	ERV1	62.3658	58.2344	61.495	82.9476	83.4738	81.6222	-21.4527
MMERGLN_LTR	LTR	ERV1	67.8047	64.2244	65.0231	85.1472	85.7506	84.268	-20.1242
RLTR4_MM-int	LTR	ERV1	70.1577	71.1278	70.6846	85.0527	84.3128	82.8739	-13.6282
RLTR1B-int	LTR	ERV1	70.4705	65.8279	65.8902	80.4014	79.4247	78.5617	-13.5345
MuRRS-int	LTR	ERV1	68.2808	65.4463	65.2783	78.1276	77.7426	76.7273	-12.2964
RLTR6C_Mm	LTR	ERV1	64.7387	60.5446	66.612	77.6198	76.363	75.0302	-11.6243
RLTR1E_MM	LTR	ERV1	69.2524	63.1611	61.0647	76.6179	74.7603	71.434	-11.5993
MER66-int	LTR	ERV1	68.4665	77.6196	74.2933	86.0184	79.6999	85.2115	-10.9182
MMERGLN-int	LTR	ERV1	75.0706	71.4298	72.2827	83.1388	83.0344	82.3716	-10.7518
RLTR6_Mm	LTR	ERV1	68.7232	66.7521	67.0763	78.2343	77.738	76.8774	-10.6617
RLTR1B	LTR	ERV1	76.7738	72.3823	73.1564	85.0564	83.1276	83.1202	-9.97114
LTRIS_Mm	LTR	ERV1	72.231	69.7576	69.8879	79.0516	78.9084	78.1557	-9.02053
RLTR1D2_MM	LTR	ERV1	62.0397	61.4796	62.0233	71.8073	70.7706	68.4077	-8.74724
RLTR6-int	LTR	ERV1	78.8329	74.571	76.5596	85.4957	85.0951	84.4332	-8.53549
MMVL30-int	LTR	ERV1	60.7184	58.7988	60.4289	68.5905	69.1108	67.6227	-8.1616
MuRRS4-int	LTR	ERV1	72.5405	69.488	69.4503	78.3075	77.638	76.1343	-8.15002
RLTR6B_Mm	LTR	ERV1	67.2359	66.6172	67.6751	76.3629	74.9515	74.8403	-7.71557
LTRIS_Mus	LTR	ERV1	75.7552	73.0047	74.2462	81.0011	80.8397	79.3033	-6.59352
RLTR1D	LTR	ERV1	62.8169	62.3165	61.2926	71.309	68.7373	67.1038	-6.42072
MURVY-LTR	LTR	ERV1	54.962	55.8836	54.8103	61.3442	61.9331	59.2061	-6.38224
LTRIS2	LTR	ERV1	79.2743	76.8412	77.6034	83.7409	83.826	82.8217	-6.13747
RLTR5_Mm	LTR	ERV1	62.8462	61.2688	61.4416	68.7031	67.1438	65.8712	-5.70225
MuLV-int	LTR	ERV1	78.9347	77.0981	76.1966	82.359	82.4728	82.5141	-5.37477
LTRIS3	LTR	ERV1	81.8546	78.6678	80.1197	84.7518	84.314	84.9375	-4.6321
RLTR48B	LTR	ERV1	68.6953	65.1603	66.1758	69.1917	71.8356	70.3859	-4.21007
LTRIS4A	LTR	ERV1	75.9041	75.939	77.9359	81.3578	80.1264	79.1281	-4.18741
LTRIS6	LTR	ERV1	77.5571	77.3941	76.5324	81.3443	80.4544	79.1501	-3.06026
LTRIS4	LTR	ERV1	77.3542	77.4348	76.1685	82.3546	80.287	80.3121	-2.95788
MER67D	LTR	ERV1	67.3544	69.1559	68.5489	70.5228	72.4007	70.3505	-1.9739
MER76-int	LTR	ERVL	79.5238	73.4201	81.2002	88.1306	85.2473	88.1534	-8.60681
MERVL-int	LTR	ERVL	79.6099	78.5795	78.7944	80.7887	80.6077	79.6944	-1.81322
LTR80B	LTR	ERVL	71.4483	70.5075	71.6271	72.6938	74.0076	72.5238	-1.24548
MT2B1	LTR	ERVL	81.5588	81.482	81.1674	82.1839	82.1214	81.7158	-0.639369
LTR16C	LTR	ERVL	75.872	75.7642	75.6501	75.9842	75.9864	76.1843	-0.222266
MLT1H2-int	LTR	ERVL-MaLR	74.3659	75.5731	75.9332	78.2503	78.1074	79.0979	-2.67726
ORR1A0-int	LTR	ERVL-MaLR	74.7021	74.6859	74.1767	75.5065	75.6477	75.7938	-0.961801
B2_Mm1t	SINE	B2	84.715	84.6544	84.3207	85.1958	85.2949	84.9067	-0.541422
ap<0.05 in two-sided Student's t-test
