# Supplementary material for: rahu is a mutant allele of Dnmt3c, encoding a DNA methyltransferase homolog required for meiosis and transposon repression in the mouse male germline
Source: PLoS Genet. 2017 Aug 30;13(8):e1006964. doi: 10.1371/journal.pgen.1006964 (PMC5607212; doi:10.1371/journal.pgen.1006964)
Supplement: S4 Table — (XLSX) [file pgen.1006964.s004.xlsx]

## Sheet: S4
Supporting Information
S4 Table. Genotyping, cloning and quantitative RT-PCR primers.
Primer name	Sequence	Reference
rahu F	GACAGGGCAAAAACCAGCTTTTCCC	This study
rahu R	AGAGAGTGTGCTAAAGATGGTGGAGTCTTTGA
Gm14490 F1	TATTTTGCTTTGCTGGGACTCAAACC
Gm14490 F2	GTCAATGACTGCCAGCTCTTTG
Gm14490 R1	TAAGACAGAAATCCCATCTCAGTGG
Gm14490 R2	GGAGAGGGAGAGAACACTGTTC
Gm14490 Seq1	CATATCGGTGTCCAGGAGCAG
Gm14490 Seq2	AAGGGTCCTGGTTTGTCTCTTC
Dnmt3b F1	GTAACCGTGCCTTCTGGGATGCTG
Dnmt3b F2	GCCAGCACATTCTTCTGTTTCC
Dnmt3b R1	GGCCAGTATCCCTTCTCAGGCTT
Dnmt3b Seq1	ACACAGCTTCAGAGCCTCTG
L1 ORF2 F	GGAGGGACATTTCATTCTCATCA	Carmell et al., 2007, Dev. Cell
L1 ORF2 R	GCTGCTCTTGTATTTGGAGCATAGA
IAP 3' LTR F	GCACATGCGCAGATTATTTGTT
IAP 3' LTR R	CCACATTCGCCGTTACAAGAT
IAP Gag F	AACCAATGCTAATTTCACCTTGGT
IAP Gag R	GCCAATCAGCAGGCGTTAGT
L1 ORFs F	GAGAACATCGGCACAACAATC	Aravin et al., 2007, Science
L1 ORFs R	TTTATTGGCGAGTTGAGACCA
Actb F	CGGTTCCGATGCCCTGAGGCTCTT
Actb R	CGTCACACTTCATGATGGAATTGA
